# Supplementary material for: Investigation of Escherichia coli O157:H7 Survival and Interaction with Meal Components during Gastrointestinal Digestion
Source: Foods. 2021 Oct 12;10(10):2415. doi: 10.3390/foods10102415 (PMC8535473; doi:10.3390/foods10102415)
Supplement: Supplementary file 1 [file foods-10-02415-s001.zip]

Archive with 1 entries (1 files):
- foods-1285007-supplementary.pdf
